# Supplementary material for: Antimicrobially Active Zn(II) Complexes of Reduced Schiff Bases Derived from Cyclohexane-1,2-diamine and Fluorinated Benzaldehydes—Synthesis, Crystal Structure and Bioactivity
Source: Life (Basel). 2023 Jul 6;13(7):1516. doi: 10.3390/life13071516 (PMC10381420; doi:10.3390/life13071516)
Supplement: Supplementary file 1 [file life-13-01516-s001.zip]

Archive with 3 entries (3 files):
- IR.zip
- life-2424373-supplementary-Proof.zip
- NMR.zip
